# Supplementary material for: Assessment of the Physical Invasiveness of Peroral Endoscopic Myotomy during the Perioperative Period Based on Changes in Energy Metabolism
Source: Metabolites. 2023 Aug 23;13(9):969. doi: 10.3390/metabo13090969 (PMC10536107; doi:10.3390/metabo13090969)
Supplement: Supplementary file 1 [file metabolites-13-00969-s001.zip]

Archive with 1 entries (1 files):
- metabolites-2554769-supplementary.pdf
